# Supplementary material for: Personalised Tasted Masked Chewable 3D Printed Fruit-Chews for Paediatric Patients
Source: Pharmaceutics. 2021 Aug 20;13(8):1301. doi: 10.3390/pharmaceutics13081301 (PMC8400795; doi:10.3390/pharmaceutics13081301)
Supplement: Supplementary file 1 [file pharmaceutics-13-01301-s001.zip]

Archive with 1 entries (1 files):
- pharmaceutics-1320257-supplementary.pdf
